# Supplementary material for: Differences in Aroma Metabolite Profile, Microstructure, and Rheological Properties of Fermented Milk Using Different Cultures
Source: Foods. 2023 May 2;12(9):1875. doi: 10.3390/foods12091875 (PMC10178633; doi:10.3390/foods12091875)
Supplement: Supplementary file 1 [file foods-12-01875-s001.zip]

Archive with 1 entries (1 files):
- foods-2335057-supplementary.pdf
